# Supplementary material for: Effect of the Complex Allele p.[Ile148Thr;Ile1023_Val1024del] in Cystic Fibrosis and Tracing of a Founder Effect in Mexican Families
Source: Life (Basel). 2024 Nov 7;14(11):1445. doi: 10.3390/life14111445 (PMC11596012; doi:10.3390/life14111445)
Supplement: Supplementary file 1 [file life-14-01445-s001.zip]

Archive with 1 entries (1 files):
- life-3246450-supplementary.pdf
